# Supplementary material for: Loss of long-chain acyl-CoA dehydrogenase protects against acute kidney injury
Source: JCI Insight. 2025 Feb 11;10(6):e186073. doi: 10.1172/jci.insight.186073 (PMC11949023; doi:10.1172/jci.insight.186073)
Supplement: Supporting data values [file jciinsight-10-186073-s327.xlsx]

## Sheet: Fig 1C
	Control	LCAD−/−
	3.6184	1.8263
	3.5271	1.8655
	3.9961	2.8254
	3.7649	2.2298

## Sheet: Fig 3B
Control	Succinylated
579.24	423.02
554.4	422.54
536.22	439.54
535.96	451.46

## Sheet: Fig 4A
BUN						Creatinine						Albumin						Phosphorus
Uninjured			Injured			Uninjured			Injured			Uninjured			Injured			Uninjured			Injured
WT	LCAD-/-		WT	LCAD-/-		WT	LCAD-/-		WT	LCAD-/-		WT	LCAD-/-		WT	LCAD-/-		WT	LCAD-/-		WT	LCAD-/-
28	25		213	54		0.2	0.1		1.1	0.2		3.2	3.5		2.5	3.6		6.9	4.8		12.8	7.8
32	21		193	52		0.3	0.1		0.7	0.4		3.7	3.4		1.9	3.5		5.5	6.5		10.9	6.8
36	26		170	33		0.4	0.1		1.3	0.2		3.4	3.6		1.9	3.6		6.8	7.4		11.4	7.1
31	27		72	133		0.2	0.3		0.4	0.6		3.5	3.5		2.8	2.8		5.4	4.7		6.3	7.9
35	23		19	29		0.3	0.3		0.1	0.3		3.6	3.6		2.6	3		6.7	5.2		7	6.3
	30		110	20			0.2		0.3	0.2			3.8		2.9	3.5			5.9		7.1	4.4
	25		232	114			0.2		2.3	0.3			3.9		2.2	3			5.7		17.7	7.8
	28		171	180			0.2		0.8	0.5			4		2.8	2.8			7		10.5	7.8
			254						2.2						2.3						19.3

## Sheet: Fig 4B
Tubular injury
Outer medulla						Cortex
Uninjured			Injured			Uninjured			Injured
WT	LCAD-/-		WT	LCAD-/-		WT	LCAD-/-		WT	LCAD-/-
0.75	0.5		4	3.75		0	0		1.5833	0
0.125	0.375		4	3.875		0	0		1.9091	0.0909
0.25	0.375		4	3.875		0	0		2.3	0
0.5	0.375		3.875	4		0	0		0	0.6364
0.375	0.625		3.5	3.25		0	0		0	0
	0.25		3.75	3.75			0		0.1818	0
	0.625		4	4			0		3.7273	0.6
	0.875			4			0		1.7778	1.1818
				4					3	0.5833
				4					2.2727	1
									1.7273	0.8333

## Sheet: Fig 4C
Uninjured			Injured
WT	LCAD-/-		WT	LCAD-/-
4.04665	1.17465		246.191	32.9754
0.869499	0.877409		278.632	23.4195
1.02376	2.38564		571.837	75.1136
0.626876	5.26173		152.028	165.159
0.44285	1.98789		4.29625	12.89
	0.617275		150.947	10.1821
	0.9996		499.977	128.684
	0.679115		280.493	395.224
			403.276

## Sheet: Fug 4D
BUN						Creatinine						Albumin						Phosphorus
Uninjured			Injured			Uninjured			Injured			Uninjured			Injured			Uninjured			Injured
WT	LCAD-/-		WT	LCAD-/-		WT	LCAD-/-		WT	LCAD-/-		WT	LCAD-/-		WT	LCAD-/-		WT	LCAD-/-		WT	LCAD-/-
24	23		152	27		0.2	0.1		0.6	0.1		2.9	3		2.8	3.6		6.2	6.4		13.3	7.8
22	26		157	153		0.2	0.2		1.7	0.7		2.9	3.5		2.3	2.4		6.7	8.6		15.8	18.6
25	31		114	197		0.2	0.2		0.4	2.2		3	3.3		3.1	3.3		6.4	7.2		11.9	9
22	30		164	86		0.1	0.2		1.2	0.3		3	3.4		2.2	3.3		6.6	6.9		11.1	7.6
29	37		170	19		0.2	0.3		1.6	0.1		3.4	3.4		2.3	3.4		5.5	7.7		13.1	8.8
30	32		174	29		0.3	0.4		4.4	0.2		3.5	3.4		2.8	3.4		5.3	8.4		33.1	7.3
31	35		171	62		0.2	0.2		1.4	0.3		3.8	3.5		2.2	2.6		6	6.4		11.8	10.1
34			167	132		0.3			0.7	0.5		3.5			2.2	3.5		5.6			10.5	6.8
			138	45					0.5	0.1					2.8	3.5					9.3	7.2
			21	106					0.2	0.4					2.8	3.2					4.9	7.1
			162	55					0.6	0.3					2.5	2.6					9.1	8
			205	109					1.6	0.3					2.1	3.2					9.3	6.6
			151	73					0.6	0.3					2.2	3.4					12.8	7.9
			204	75					1.2	0.2					2.2	3					12.5	5.3
			163	25					1.5	0.3					2	3.3					15.6	5.3
			196	17					1.5	0.2					1.8	2.8					16	10.2
			186	199					2.5	0.9						3						7.8
				64						0.3						3.1						7.1
				108						0.5						2.8						17.5
				182						2.3						1.9						17.8
				191						2.2						3.2						7.3
				55						0.4						2.9						7.9
				69						0.4						3.2						7.1
				73						0.4						3						18.1
				231						2.4						2.6						6.9
				105						0.5

## Sheet: Fig 4E
Tubular injury
Outer medulla						Cortex
Uninjured			Injured			Uninjured			Injured
WT	LCAD-/-		WT	LCAD-/-		WT	LCAD-/-		WT	LCAD-/-
0.5	0.25		3.875	2.25		0	0		3.8333	0
0.625	0.375		3.625	4		0	0		1.9167	3.2
0.875	0.25		4	4		0	0		3.6667	4
0.375	0.75		4	3.375		0	0		2.25	0.9167
			4	3		0	0		4	1
			3.625	3.125		0	0		3.6923	1
			4	3.625		0	0		2.2308	0.3333
			4	3.875		0	0		3.75	1.9167
			4	3.75					3.9091	0.1667
			4	3.25					2.3636	0
			4	3.625					0.9167	0.8333
			4	4					3	1.6667
			4	3.875					3.5833	1.0833
				3.875					3.5	1.5833
				2.875					3.25	0.1667
				3.375					3	0.75
				4					3.4167	3.0833
				4					3.3636	0.5833
				4						1.7692
				4						3.7778
				4						2.75
				3.625						0.4615
				4						1
				3.75						0.7692
				4						2.0769
				3.875						0.8333

## Sheet: Fig 5A
BUN						Creatinine						Albumin						Phosphorus
Uninjured			Injured			Uninjured			Injured			Uninjured			Injured			Uninjured			Injured
WT	LCAD-/-		WT	LCAD-/-		WT	LCAD-/-		WT	LCAD-/-		WT	LCAD-/-		WT	LCAD-/-		WT	LCAD-/-		WT	LCAD-/-
32	24		193	155		0.2	0.2		2.1	0.7		3.3	2.8		2.7	2.6		3.3	9.2		16.9	9.1
28	25		250	208.982		0.1	0.2		2.3	1.6		3.3	3		2.7	3		6.6	8.6		31.1	16
30	28		200	230.16		0.3	0.1		2.5	1.9		3.9	3.1		3	2.6		5.5	9.3		28.1	7.4
25	26		211	48		0.1	0.2		2.6	0.3		3.5	2.9		3.4	2.5		7.7	7.6		31.8	5.5
	27		219	44			0.2		2.5	0.3			3.2		3	2.6			6.1		23.5	6.7
	34		183	57			0.2		2.2	0.4			3.2		3.2				5.9		12.3
	35		149				0.2		1				3.4		2.9				5.9

## Sheet: Fig 5B
Tubular injury												Lcn2 qPCR
Outer medulla						Cortex						Uninjured			Injured
Uninjured			Injured			Uninjured			Injured			WT	LCAD-/-		WT	LCAD-/-
WT	LCAD-/-		WT	LCAD-/-		WT	LCAD-/-		WT	LCAD-/-		1.16636	1.28572		155.409	152.648
0.25	0.125		3.75	3.75		0	0		2.8182	2.5385		1.36124	2.21052		235.258	261.633
0.625	1		3.875	4		0	0		3.6154	2.5385		1.17893	1.12368		253.109	183.642
0.25	0.125		4	4		0	0		3.7	3.1538		1.26713	0.584978		258.397	299.448
0.5	0.25		4	3.75		0	0		3.1818	2.4615		0.724795	0.85826		272.72	36.9004
0.25			3.75	3.5		0	0		3	0.7143		0.892281	1.55391		446.968	39.2468
0.25			4	3.75		0	0		3.6154	0.9286		0.92699	0.537136		359.622	85.3197
0.5			4	3.375		0	0		2	0.8571		0.703288			167.199
0.375			3.875						2.1429
0.25

## Sheet: Fig 6A
		Uninjured														Injured
	WT					LCADKO							WT-INJ					LCADKO-INJ
Baseline	0	0	0			0	0	0				Baseline	0	0	0			0	0	0
Malate	1.9	2.3	2.4			3.5	1.5	2.6				Malate	2	2.3	4.2			2	3	5
ADP	4.9	7.6	6.2			7	4.2	5.9				ADP	2	4.5	5			5.4	6.9	8
Pyruvate	23.6	33.9	35.3			30.2	38.1	32.3				Pyruvate	3.8	12.5	21.1			30.8	29.9	23.8
Glutamate	29	40.2	41.2			34.4	44.4	39.4				Glutamate	44.9	13.8	25.8			37.1	54.3	25.4
Succinate	96.4	98.4	95.8			100.2	99.7	95.4				Succinate	90	98.2	97.2			96.7	94.9	97.5
CCCP	100	100	100			100	100	100				CCCP	100	100	100			100	100	100
Rotenone	86.6	79.2	82.2			81	87.2	83.8				Rotenone	95.5	93.5	85.5			85.8	87.5	91

[truncated: 14 more sheets: Fig 6B, Fig 6C, Fig 7A, Fig 7B, Fig 7C, Fig 8A, Fig 8B, Fig 8C, Fig 8D, S. Fig 3B, S. Fig 4, S Fig 5, S. Fig 6, S. Fig 7]
